# Supplementary material for: Parasitism of Aedes albopictus by Ascogregarina taiwanensis lowers its competitive ability against Aedes triseriatus
Source: Parasit Vectors. 2021 Jan 25;14:79. doi: 10.1186/s13071-021-04581-0 (PMC7831270; doi:10.1186/s13071-021-04581-0)
Supplement: Supplementary file 3 — Additional file 3. Generated data. [file 13071_2021_4581_MOESM3_ESM.m]

% This is the ODE code


function dy = competition_ode(t,y,par)
 %ba, da,mu0, mu2, bt dt mu1 mu3 aa at pt pa gb gd gm K           
%par = [32.6, 0.1, 0.067, 0.045, 11, 0.04, 0.011, 0.1, 0.2,1,.5, .5,gb, gd, gm, 60];

% Mosquito-Specific Parameters
% Albopictus Parameters
beta_a = par(1); % gross reproductive rate (eggs/female); % length of gonotrophic cycle (days)
Delta_a = par(2); % Ae. albopictus development time (days)
alpha_a = par(9); % intrinsic effect of albopictus on triseriatus
mu_1 = par(3); % Larval albopictus mortality
mu_2 = par(4); % Adult albopictus mortality

% Triseriatus Parameters
beta_t = par(5); 
Delta_t = par(6); % Ae. triseriatus development time
alpha_t = par(10); %1.0; % intrinsic effect of triseriatus on albopictus

mu_3 = par(7); % Larval triseriatus mortality
mu_4 = par(8); % Adult triseriatus mortality

%% general parameters
K = 60; % carrying capacity
pa = par(12); %0.50; % proportion of population that's female
pt = par(11);
%% Parasite Parameters

 gamma_1 = par(13); % parasite effect on fecundity
 gamma_2 = par(14); % parasite effect on development time
 gamma_3 = par(15); % parasite effect on larval mortality


%% Variables
Al = y(1);
Aa = y(2);
Tl = y(3);
Ta = y(4);

%% Equations
dAl = beta_a*Aa*pa*((K-Al-alpha_t*Tl)/K)./gamma_1 - mu_1*gamma_3*Al - Al./(Delta_a*gamma_2); %larval albopictus
dAa = Al./(Delta_a*gamma_2) - mu_2*Aa; %adult albopictus
dTl = beta_t*Ta*pt*((K - Tl - alpha_a*Al)/K) - mu_3*Tl - Tl/Delta_t; %larval triseriatus
dTa = Tl/Delta_t - mu_4*Ta; %adult triseriatus


%return vectors
dy = [dAl; dAa; dTl; dTa];
end


%% This is for redo with lower parasitism
s = RandStream('mt19937ar','Seed',0, 'NormalTransform', 'Ziggurat');

%Initial Conditions [Al Aa Tl Ta]
% Al => Albopictus Larvae
% Al => Albopictus Adult
% Tl => Triseriatus Larvae
% Ta => Triseriatus Adult

RandStream.setGlobalStream(s)
samp = 1e5;
Par = lhsdesign(15,samp);

% order of parameters in bounds
% [beta_a, delta_a, mu_0, mu_2, beta_t, delta_t, mu_1, mu_3, alpha_a, alpha_t, p_t, p_a, gb, gd, gm]'

lb = [2.5, 1/45, 0.005, 0.01, 3, 1/55, 0.003, 0.03, 0.4, 0,0.2, 0.4, 1, 1, 1 ]';

ub = [56, 1/9, 0.4, 0.065, 26, 1/13, 0.0165, 0.1, 1, 0.75, 0.6, 0.55, 2, 2, 16]';

par200 = bsxfun(@plus, lb, bsxfun(@times, Par, (ub-lb))); 

IC = [30 0 30 0];
tspan = 0:.5:2000;
% options2 = odeset('NonNegative',1);
final_populationth = zeros(samp, 4);
final_populationtl = zeros(samp, 4);
final_populationtha = zeros(samp, 4);
final_populationtla = zeros(samp, 4);

% All with parasitism
%
for j = 1:10
    par = [par200(:,(1 + 10000*(j-1)):10000*j); 60.*ones(1,10000)];
    k =  10000*(j-1);
parfor i = 1:10000
    % Span over which to solve ODE system
    
    [t,y] = ode45(@(t,y)competition_ode(t,y,par(:,i) ),tspan,IC);
    final_populationtla(k + i,:) = y(end,:); 
end
save(sprintf('E%d.mat',j))

end


RandStream.setGlobalStream(s)
samp = 1e5;
Par = lhsdesign(15,samp);

% order of parameters in bounds
% [beta_a, delta_a, mu_0, mu_2, beta_t, delta_t, mu_1, mu_3, alpha_a, alpha_t, p_t, p_a, gb, gd, gm]'

lb = [2.5, 1/45, 0.005, 0.01, 3, 1/90, 0.008, 0.03, 0.4, 0,0.2, 0.4, 1, 1, 1 ]';

ub = [56, 1/9, 0.4, 0.065, 26, 1/21, 0.044, 0.1, 1, 0.75, 0.6, 0.55, 2, 2, 16]';

par200 = bsxfun(@plus, lb, bsxfun(@times, Par, (ub-lb))); 

IC = [30 0 30 0];
tspan = 0:.5:2000;

% All with parasitism
%
for j = 1:10
    par = [par200(:,(1 + 10000*(j-1)):10000*j); 60.*ones(1,10000)];
    k =  10000*(j-1);
parfor i = 1:10000
    % Span over which to solve ODE system
    
    [t,y] = ode45(@(t,y)competition_ode(t,y,par(:,i) ),tspan,IC);
    final_populationtha(k + i,:) = y(end,:); 
end
save(sprintf('E%dlhs.mat',j))

end


RandStream.setGlobalStream(s)
samp = 1e5;
Par = lhsdesign(15,samp);

% order of parameters in bounds
% [beta_a, delta_a, mu_0, mu_2, beta_t, delta_t, mu_1, mu_3, alpha_a, alpha_t, p_t, p_a, gb, gd, gm]'

lb = [2.5, 1/45, 0.005, 0.01, 3, 1/90, 0.008, 0.03, 0.4, 0,0.2, 0.4, 1, 1, 1 ]';

ub = [56, 1/9, 0.4, 0.065, 26, 1/21, 0.044, 0.1, 1, 0.75, 0.6, 0.55, 1,1,1]';

par200 = bsxfun(@plus, lb, bsxfun(@times, Par, (ub-lb))); 

IC = [30 0 30 0];
tspan = 0:.5:2000;

% All with parasitism
%
for j = 1:10
    par = [par200(:,(1 + 10000*(j-1)):10000*j); 60.*ones(1,10000)];
    k =  10000*(j-1);
parfor i = 1:10000
    % Span over which to solve ODE system
    
    [t,y] = ode45(@(t,y)competition_ode(t,y,par(:,i) ),tspan,IC);
    final_populationth(k + i,:) = y(end,:); 
end
save(sprintf('E%dlhs2.mat',j))

end


s = RandStream('mt19937ar','Seed',0, 'NormalTransform', 'Ziggurat');

%Initial Conditions [Al Aa Tl Ta]
% Al => Albopictus Larvae
% Al => Albopictus Adult
% Tl => Triseriatus Larvae
% Ta => Triseriatus Adult

RandStream.setGlobalStream(s)
samp = 1e5;
Par = lhsdesign(15,samp);

% order of parameters in bounds
% [beta_a, delta_a, mu_0, mu_2, beta_t, delta_t, mu_1, mu_3, alpha_a, alpha_t, p_t, p_a, gb, gd, gm]'

lb = [2.5, 1/45, 0.005, 0.01, 3, 1/55, 0.003, 0.03, 0.4, 0,0.2, 0.4, 1, 1, 1 ]';

ub = [56, 1/9, 0.4, 0.065, 26, 1/13, 0.0165, 0.1, 1, 0.75, 0.6, 0.55, 1, 1, 1]';

par200 = bsxfun(@plus, lb, bsxfun(@times, Par, (ub-lb))); 

IC = [30 0 30 0];
tspan = 0:.5:2000;
% options2 = odeset('NonNegative',1);


% All with parasitism
%
for j = 1:10
    par = [par200(:,(1 + 10000*(j-1)):10000*j); 60.*ones(1,10000)];
    k =  10000*(j-1);
parfor i = 1:10000
    % Span over which to solve ODE system
    
    [t,y] = ode45(@(t,y)competition_ode(t,y,par(:,i) ),tspan,IC);
    final_populationtl(k + i,:) = y(end,:); 
end
save(sprintf('E%dlhs3.mat',j))

end
%%

% This is the proportion of albopictus with and without parasitism

    c2 = final_populationth(:,2)./((final_populationth(:,2) + final_populationth(:,4)));
    c3 = final_populationtha(:,2)./((final_populationtha(:,2) + final_populationtha(:,4)));
    
    c1 = final_populationtl(:,2)./((final_populationtl(:,2) + final_populationtl(:,4)));
    c4 = final_populationtla(:,2)./((final_populationtla(:,2) + final_populationtla(:,4)));
    
    
    
    %% This is the graphical abstract
samp = 1e5;
% separating by categories
cat_1 = sum(c1(:,1) < 0.01);
cat_2 = sum(c1(:,1) < 0.20 & c1(:,1) > 0.01) ;
cat_3 = sum(c1(:,1) < 0.40 & c1(:,1) > 0.2);
cat_4 = sum(c1(:,1) > 0.40 & c1(:,1) < 0.6);
cat_5 = sum(c1(:,1) > 0.60 & c1(:,1) < 0.80);
cat_6 = sum(c1(:,1) > 0.80 & c1(:,1) < 0.99);
cat_7 = sum(c1(:,1) > 0.99);

sum_cat = (cat_1 + cat_2 + cat_3 + cat_5 + cat_6 + cat_7 + cat_4)/samp;


freq_1 = repelem(1,cat_1);
freq_2 = repelem(2,cat_2);
freq_3 = repelem(3,cat_3);
freq_4 = repelem(4,cat_4);
freq_5 = repelem(5,cat_5);
freq_6 = repelem(6,cat_6);
freq_7 = repelem(7,cat_7);


color_1 = [0.234375,0.1484375,0.65625];
color_2 = [0.2734375,0.25390625,0.8984375];
color_3 = [0.24609375,0.43359375,0.99609375];
color_4 = [0.1015625,0.67578125,0.85546875];
color_5 = [0.55859375,0.7890625,0.30078125];
color_6 = [0.984375,0.78515625,0.19140625];
color_7 = [0.96875,0.9765625,0.07421875];
% Making the histogram
%
figure
subplot(1,2,1)
% Category 1
histogram(freq_1,'FaceColor',color_1)
hold on
% Category 2 
histogram(freq_2,'FaceColor',color_2)
hold on
% Category 3
histogram(freq_3,'FaceColor',color_3)
hold on
% Category 4
histogram(freq_4,'FaceColor',color_4)
hold on
% Category 5
histogram(freq_5,'FaceColor',color_5)
hold on
% Category 6
histogram(freq_6,'FaceColor',color_6)
hold on
% Category 7
histogram(freq_7,'FaceColor',color_7)
% legend('A_a < 0.01', '0.01 < A_a < 0.15','0.15 < A_a < 0.35','0.35 < A_a < 0.65','0.65 < A_a < 0.85', '0.85 < A_a < 0.99', '0.99 < A_a','Location', 'NorthWest')


set(gca, 'XTick',  8, 'XTickLabel',  1,'XAxisLocation', 'origin')


title('Without Parasitism')
%xlabel('Outcome Category')
ylabel('Number of Occurences')

set(gca,'Position', [ 0.0800    0.1250    0.42    0.8150])

hold on
legend('A_a < 0.01', '0.01 < A_a < 0.20','0.20 < A_a < 0.40','0.40 < A_a < 0.60','0.60 < A_a < 0.80', '0.80 < A_a < 0.99', '0.99 < A_a','Location', 'NorthWest', 'AutoUpdate', 'off')

fill([0.5,7.5, 0.5, 0.5], [ -1000, -1.1e4, -1.1e4, -1000], color_1, 'facealpha', 0.6)
fill([0.5,7.5, 7.5, 0.5], [ -500, -500, -1e4, -500], color_7, 'facealpha', 0.6)
annotation('textbox', [ .25, .15, .9, .1], 'String', "   \it{Aedes albopictus} proportion", 'FontSize', 12, 'EdgeColor','none')
annotation('textbox', [ .08, .09, .9, .1], 'String', "\it{Aedes triseriatus} proportion", 'FontSize', 12, 'EdgeColor','none')

set(gca, 'FontSize', 13)

axis([0.5,7.5, -1.1e4 , 5.8e4])
%set(gcf,'Position', [ 252   176   668   522])


cat_1 = sum(c4(:,1) < 0.01);
cat_2 = sum(c4(:,1) < 0.20 & c4(:,1) > 0.01) ;
cat_3 = sum(c4(:,1) < 0.40 & c4(:,1) > 0.2);
cat_4 = sum(c4(:,1) > 0.40 & c4(:,1) < 0.6);
cat_5 = sum(c4(:,1) > 0.60 & c4(:,1) < 0.80);
cat_6 = sum(c4(:,1) > 0.80 & c4(:,1) < 0.99);
cat_7 = sum(c4(:,1) > 0.99);


sum_cat = (cat_1 + cat_2 + cat_3 + cat_5 + cat_6 + cat_7)/samp;


cat_combined = [cat_1, cat_2, cat_3, cat_4, cat_5, cat_6, cat_7];

freq_1 = repelem(1,cat_1);
freq_2 = repelem(2,cat_2);
freq_3 = repelem(3,cat_3);
freq_4 = repelem(4,cat_4);
freq_5 = repelem(5,cat_5);
freq_6 = repelem(6,cat_6);
freq_7 = repelem(7,cat_7);


%figure
subplot(1,2,2)
% Category 1
histogram(freq_1,'FaceColor',color_1)
hold on
% Category 2 
histogram(freq_2,'FaceColor',color_2)
hold on
% Category 3
histogram(freq_3,'FaceColor',color_3)
hold on
% Category 4
histogram(freq_4,'FaceColor',color_4)
hold on
% Category 5
histogram(freq_5,'FaceColor',color_5)
hold on
% Category 6
histogram(freq_6,'FaceColor',color_6)
hold on
% Category 7
histogram(freq_7,'FaceColor',color_7)
 hold on
fill([0.5,7.5, 0.5, 0.5], [ -1000, -1.1e4, -1.1e4, -1000], color_1, 'facealpha', 0.6)
fill([0.5,7.5, 7.5, 0.5], [ -500, -500, -1e4, -500], color_7, 'facealpha', 0.6)
annotation('textbox', [ .72, .15, .9, .1], 'String', "   \it{Aedes albopictus} proportion", 'FontSize', 12, 'EdgeColor','none')
annotation('textbox', [ .55, .09, .9, .1], 'String', "\it{Aedes triseriatus} proportion", 'FontSize', 12, 'EdgeColor','none')
set(gca, 'YTick',  2e6, 'YTickLabel',  1)

set(gca, 'XTick',  8, 'XTickLabel',  1,'XAxisLocation', 'origin')
title('With Parasitism')
%xlabel('Outcome Category')
%ylabel('Number of Occurences')

set(gca, 'FontSize', 13)

axis([0.5,7.5, -1.1e4 ,5.8e4])
%set(gca,'Position', [ 0.0800    0.1200    0.413    0.8150])
set(gca,'Position', [ 0.5503    0.125    0.42    0.8150]) % 0.5703    0.1186    0.3347    0.8064
%set(gcf,'Position', [ 196         246        959         452])
set(gcf,'Position', [ 196         246        700         300])
% 0.0800    0.1200    0.37    0.8150


%% Figure 2


samp = 1e5;
% This is for Fig.3
% separating by categories
cat_1 = sum(c1(:,1) < 0.01);
cat_2 = sum(c1(:,1) < 0.20 & c1(:,1) > 0.01) ;
cat_3 = sum(c1(:,1) < 0.40 & c1(:,1) > 0.2);
cat_4 = sum(c1(:,1) > 0.40 & c1(:,1) < 0.6);
cat_5 = sum(c1(:,1) > 0.60 & c1(:,1) < 0.80);
cat_6 = sum(c1(:,1) > 0.80 & c1(:,1) < 0.99);
cat_7 = sum(c1(:,1) > 0.99);

sum_cat = (cat_1 + cat_2 + cat_3 + cat_5 + cat_6 + cat_7 + cat_4)/samp;


freq_1 = repelem(1,cat_1);
freq_2 = repelem(2,cat_2);
freq_3 = repelem(3,cat_3);
freq_4 = repelem(4,cat_4);
freq_5 = repelem(5,cat_5);
freq_6 = repelem(6,cat_6);
freq_7 = repelem(7,cat_7);


color_1 = [0.234375,0.1484375,0.65625];
color_2 = [0.2734375,0.25390625,0.8984375];
color_3 = [0.24609375,0.43359375,0.99609375];
color_4 = [0.1015625,0.67578125,0.85546875];
color_5 = [0.55859375,0.7890625,0.30078125];
color_6 = [0.984375,0.78515625,0.19140625];
color_7 = [0.96875,0.9765625,0.07421875];
% Making the histogram

Allfrq = zeros(4,7);

Allfrq(1,:) = [cat_1,cat_2,cat_3,cat_4, cat_5,cat_6, cat_7];
figure
subplot(3,2,1)
% Category 1
histogram(freq_1,'FaceColor',color_1)
hold on
% Category 2 
histogram(freq_2,'FaceColor',color_2)
hold on
% Category 3
histogram(freq_3,'FaceColor',color_3)
hold on
% Category 4
histogram(freq_4,'FaceColor',color_4)
hold on
% Category 5
histogram(freq_5,'FaceColor',color_5)
hold on
% Category 6
histogram(freq_6,'FaceColor',color_6)
hold on
% Category 7
histogram(freq_7,'FaceColor',color_7)
 legend('A_a < 0.01', '0.01 < A_a < 0.15','0.15 < A_a < 0.35','0.35 < A_a < 0.65','0.65 < A_a < 0.85', '0.85 < A_a < 0.99', '0.99 < A_a','Location', 'NorthWest')


set(gca, 'XTick',  1:7, 'XTickLabel',  1:7)


%title('Competition Outcome Frequencies')
%xlabel('Outcome Category')
ylabel('Number of Occurences')

set(gca, 'FontSize', 18)
axis([0.5,7.5, 0 , 7e4])
%set(gca,'Position', [ 0.0800    0.1250    0.413    0.8150])
%set(gcf,'Position', [ 252   176   668   522])

subplot(3,2,3)
stairs( 0.5:1:7.5, [cat_1,cat_2,cat_3,cat_4, cat_5,cat_6, cat_7, cat_7], '--k')
% separating by categories
cat_1b = sum(c4(:,1) < 0.01);
cat_2b = sum(c4(:,1) < 0.20 & c4(:,1) > 0.01) ;
cat_3b = sum(c4(:,1) < 0.40 & c4(:,1) > 0.2);
cat_4b = sum(c4(:,1) > 0.40 & c4(:,1) < 0.6);
cat_5b = sum(c4(:,1) > 0.60 & c4(:,1) < 0.80);
cat_6b = sum(c4(:,1) > 0.80 & c4(:,1) < 0.99);
cat_7b = sum(c4(:,1) > 0.99);

sum_cat = (cat_1b + cat_2b + cat_3b + cat_5b + cat_6b + cat_7b + cat_4b)/samp;


freq_1 = repelem(1,cat_1b);
freq_2 = repelem(2,cat_2b);
freq_3 = repelem(3,cat_3b);
freq_4 = repelem(4,cat_4b);
freq_5 = repelem(5,cat_5b);
freq_6 = repelem(6,cat_6b);
freq_7 = repelem(7,cat_7b);


Allfrq(2,:) = [cat_1b,cat_2b,cat_3b,cat_4b, cat_5b,cat_6b, cat_7b];
% Making the histogram
%

subplot(3,2,2)
hold on
% Category 1
histogram(freq_1,'FaceColor',color_1)
hold on
% Category 2 
histogram(freq_2,'FaceColor',color_2)
hold on
% Category 3
histogram(freq_3,'FaceColor',color_3)
hold on
% Category 4
histogram(freq_4,'FaceColor',color_4)
hold on
% Category 5
histogram(freq_5,'FaceColor',color_5)
hold on
% Category 6
histogram(freq_6,'FaceColor',color_6)
hold on
% Category 7
histogram(freq_7,'FaceColor',color_7)
% legend('A_a < 0.01', '0.01 < A_a < 0.15','0.15 < A_a < 0.35','0.35 < A_a < 0.65','0.65 < A_a < 0.85', '0.85 < A_a < 0.99', '0.99 < A_a','Location', 'NorthWest')


set(gca, 'XTick',  1:7, 'XTickLabel',  1:7)


%title('Competition Outcome Frequencies')
%xlabel('Outcome Category')
%ylabel('Number of Occurences')

set(gca, 'FontSize', 18)
axis([0.5,7.5, 0 , 7e4])
%set(gca,'Position', [ 0.0800    0.1250    0.413    0.8150])
%set(gcf,'Position', [ 252   176   668   522])
subplot(3,2,4)
stairs( 0.5:1:6.5, [cat_1b,cat_2b,cat_3b,cat_4b, cat_5b,cat_6b, cat_7b], '--k')
%
% separating by categories
cat_1 = sum(c2(:,1) < 0.01);
cat_2 = sum(c2(:,1) < 0.20 & c2(:,1) > 0.01) ;
cat_3 = sum(c2(:,1) < 0.40 & c2(:,1) > 0.2);
cat_4 = sum(c2(:,1) > 0.40 & c2(:,1) < 0.6);
cat_5 = sum(c2(:,1) > 0.60 & c2(:,1) < 0.80);
cat_6 = sum(c2(:,1) > 0.80 & c2(:,1) < 0.99);
cat_7 = sum(c2(:,1) > 0.99);

sum_cat = (cat_1 + cat_2 + cat_3 + cat_5 + cat_6 + cat_7 + cat_4)/samp;


freq_1 = repelem(1,cat_1);
freq_2 = repelem(2,cat_2);
freq_3 = repelem(3,cat_3);
freq_4 = repelem(4,cat_4);
freq_5 = repelem(5,cat_5);
freq_6 = repelem(6,cat_6);
freq_7 = repelem(7,cat_7);


Allfrq(3,:) = [cat_1,cat_2,cat_3,cat_4, cat_5,cat_6, cat_7];
% Making the histogram
%
subplot(3,2,3)
hold on
% Category 1
histogram(freq_1,'FaceColor',color_1)
hold on
% Category 2 
histogram(freq_2,'FaceColor',color_2)
hold on
% Category 3
histogram(freq_3,'FaceColor',color_3)
hold on
% Category 4
histogram(freq_4,'FaceColor',color_4)
hold on
% Category 5
histogram(freq_5,'FaceColor',color_5)
hold on
% Category 6
histogram(freq_6,'FaceColor',color_6)
hold on
% Category 7
histogram(freq_7,'FaceColor',color_7)
% legend('A_a < 0.01', '0.01 < A_a < 0.15','0.15 < A_a < 0.35','0.35 < A_a < 0.65','0.65 < A_a < 0.85', '0.85 < A_a < 0.99', '0.99 < A_a','Location', 'NorthWest')


set(gca, 'XTick',  1:7, 'XTickLabel',  1:7)
%

%title('Competition Outcome Frequencies')
xlabel('Outcome Category')
ylabel('Number of Occurences')

set(gca, 'FontSize', 18)
axis([0.5,7.5, 0 ,7e4])
%set(gca,'Position', [ 0.0800    0.1250    0.413    0.8150])
%set(gcf,'Position', [ 252   176   668   522])

subplot(3,2,1)
stairs( 0.5:1:6.5, [cat_1,cat_2,cat_3,cat_4, cat_5,cat_6, cat_7], '--k')

% separating by categories
cat_1a = sum(c3(:,1) < 0.01);
cat_2a = sum(c3(:,1) < 0.20 & c3(:,1) > 0.01) ;
cat_3a = sum(c3(:,1) < 0.40 & c3(:,1) > 0.2);
cat_4a = sum(c3(:,1) > 0.40 & c3(:,1) < 0.6);
cat_5a = sum(c3(:,1) > 0.60 & c3(:,1) < 0.80);
cat_6a = sum(c3(:,1) > 0.80 & c3(:,1) < 0.99);
cat_7a = sum(c3(:,1) > 0.99);

sum_cat = (cat_1a + cat_2a + cat_3a + cat_5a + cat_6a + cat_7a + cat_4a)/samp;


freq_1 = repelem(1,cat_1a);
freq_2 = repelem(2,cat_2a);
freq_3 = repelem(3,cat_3a);
freq_4 = repelem(4,cat_4a);
freq_5 = repelem(5,cat_5a);
freq_6 = repelem(6,cat_6a);
freq_7 = repelem(7,cat_7a);


Allfrq(4,:) = [cat_1a,cat_2a,cat_3a,cat_4a, cat_5a,cat_6a, cat_7a];
% Making the histogram

subplot(3,2,4)
hold on
% Category 1
histogram(freq_1,'FaceColor',color_1)
hold on
% Category 2 
histogram(freq_2,'FaceColor',color_2)
hold on
% Category 3
histogram(freq_3,'FaceColor',color_3)
hold on
% Category 4
histogram(freq_4,'FaceColor',color_4)
hold on
% Category 5
histogram(freq_5,'FaceColor',color_5)
hold on
% Category 6
histogram(freq_6,'FaceColor',color_6)
hold on
% Category 7
histogram(freq_7,'FaceColor',color_7)
% legend('A_a < 0.01', '0.01 < A_a < 0.15','0.15 < A_a < 0.35','0.35 < A_a < 0.65','0.65 < A_a < 0.85', '0.85 < A_a < 0.99', '0.99 < A_a','Location', 'NorthWest')


set(gca, 'XTick',  1:7, 'XTickLabel',  1:7)


%title('Competition Outcome Frequencies')
xlabel('Outcome Category')
%ylabel('Number of Occurences')

set(gca, 'FontSize', 18)
axis([0.5,7.5, 0 , 7e4])
%set(gca,'Position', [ 0.0800    0.1250    0.413    0.8150])
%set(gcf,'Position', [ 252   176   668   522])

subplot(3,2,2)
stairs( 0.5:1:6.5, [cat_1a,cat_2a,cat_3a,cat_4a, cat_5a,cat_6a, cat_7a], '--k')
%

IC = [30 0 30 0];
tspan = [0 2000];

% [beta_a, delta_a, mu_0, mu_2, beta_t, delta_t, mu_1, mu_3, alpha_a, alpha_t, p_t, p_a, gb, gd, gm]'
par = [32.6, 10, 0.067, 0.045, 11, 22*1.2, 0.009*1.5, 0.1, 0.83,0.25,.5, .5,1,1,1, 60];
 [t,y] = ode45(@(t,y)competition_ode(t,y,par ),tspan,IC);
 
 par = [32.6, 10, 0.067, 0.045, 11, 22*1.2, 0.009*1.5, 0.1, 0.42,0.73,.5, .5,1,1,1, 60];
 [t2,y2] = ode45(@(t,y)competition_ode(t,y,par ),tspan,IC);
 %
% figure
subplot(3,2,5)
plot( t,y(:,1),'--', 'LineWidth', 2)
hold on
 
plot( t,y(:,2),':', 'LineWidth', 2)

plot( t,y(:,3), '-.','LineWidth', 2)

plot( t,y(:,4) ,'LineWidth', 2)
hold on
ylabel('Population Size')
xlabel('Time')
set(gca, 'FontSize', 18)
 axis([0,150,0, 140])
 
 
 subplot(3,2,6)
plot( t2,y2(:,1),'--', 'LineWidth', 2)
hold on
 
plot( t2,y2(:,2),':', 'LineWidth', 2)

plot( t2,y2(:,3), '-.','LineWidth', 2)

plot( t2,y2(:,4) ,'LineWidth', 2)
hold on
%ylabel('Population Size')
xlabel('Time')
set(gca, 'FontSize', 18)
 axis([0,150,0, 140])
 legend('L_a', 'A_a', 'L_t', 'A_t', 'Location', 'NorthEast')
%% high triseriatus, tire


tspan = [0, 2000];
IC = [30 0 30 0];


%par2 = [32.6, 0.1, 0.067, 0.045, 11, 1/(22*2), 0.009*4, 0.1, .83,.25,.5, .5,gb, gd, gm];
 % .     ba, da,   mu0,   mu2, tri-bt dt    mu1   mu3   aa at pt pa gb gd gm K   


propbmh = zeros(19*3,19);
gd = [ 1 3 5];
tic
for j = 1:3
gb = 1:0.5:10;
gm = 1:0.5:10;

[gb,gm] = meshgrid(gb,gm);


gd2 =  gd(j);

for i = 1:19
    aaa = i + 19*(j-1);
     parfor k = 1:19
         par2 = [32.6, 0.1, 0.067, 0.045, 11, 1/(22*2), 0.009*4, 0.1, .83,.25,.5, .5,1,gd2, 1];
         par2(13) = gb(i,k); %use with the mesh
         par2(15) = gm(i,k);
         [t,y] = ode45(@(t,y)competition_ode(t,y,par2),tspan,IC);
         
         propbmh(aaa,k) = y(end,2)/(y(end,2) + y(end,4));
         %answer should be proportion of one of adults (single values)
        
     end
    
end
end
toc
%
%


tspan = [0, 2000];
IC = [30 0 30 0];


%par2 = [32.6, 0.1, 0.067, 0.045, 11, 1/(22*2), 0.009*4, 0.1, .83,.25,.5, .5,gb, gd, gm];
 % .     ba, da,   mu0,   mu2, tri-bt dt    mu1   mu3   aa at pt pa gb gd gm K   


propbdh = zeros(19*3,19);
gm = [ 1 3 5];
tic
for j = 1:3
gb = 1:0.5:10;
gd = 1:0.5:10;

[gb,gd] = meshgrid(gb,gd);


gm2 =  gm(j);

for i = 1:19
    aaa = i + 19*(j-1);
     parfor k = 1:19
         par2 = [32.6, 0.1, 0.067, 0.045, 11, 1/(22*2), 0.009*4, 0.1, .83,.25,.5, .5,1,1, gm2];
         par2(13) = gb(i,k); %use with the mesh
         par2(14) = gd(i,k);
         [t,y] = ode45(@(t,y)competition_ode(t,y,par2),tspan,IC);
         
         propbdh(aaa,k) = y(end,2)/(y(end,2) + y(end,4));
         %answer should be proportion of one of adults (single values)
        
     end
    
end
end
toc

propdmh = zeros(19*3,19);
gb = [ 1 3 5];
tic
for j = 1:3
gm = 1:0.5:10;
gd = 1:0.5:10;

[gm,gd] = meshgrid(gm,gd);


gb2 =  gb(j);

for i = 1:19
    aaa = i + 19*(j-1);
     parfor k = 1:19
         par2 = [32.6, 0.1, 0.067, 0.045, 11, 1/(22*2), 0.009*4, 0.1, .83,.25,.5, .5,gb2,1,1 ];
         par2(15) = gm(i,k); %use with the mesh
         par2(14) = gd(i,k);
         [t,y] = ode45(@(t,y)competition_ode(t,y,par2),tspan,IC);
         
         propdmh(aaa,k) = y(end,2)/(y(end,2) + y(end,4));
         %answer should be proportion of one of adults (single values)
        
     end
    
end
end
toc


%% triseratus low, tire


propbm = zeros(19*3,19);
gd = [ 1 3 5];
tic
for j = 1:3
gb = 1:0.5:10;
gm = 1:0.5:10;

[gb,gm] = meshgrid(gb,gm);


gd2 =  gd(j);

for i = 1:19
    aaa = i + 19*(j-1);
     parfor k = 1:19
         par2 = [32.6, 0.1, 0.067, 0.045, 11,  1/(22*1.2), 0.009*1.5, 0.1, .83,.25,.5, .5,1,gd2, 1];
         par2(13) = gb(i,k); %use with the mesh
         par2(15) = gm(i,k);
         [t,y] = ode45(@(t,y)competition_ode(t,y,par2),tspan,IC);
         
         propbm(aaa,k) = y(end,2)/(y(end,2) + y(end,4));
         %answer should be proportion of one of adults (single values)
        
     end
    
end
end
toc
%
%


%par2 = [32.6, 0.1, 0.067, 0.045, 11, 1/(22*2), 0.009*4, 0.1, .83,.25,.5, .5,gb, gd, gm];
 % .     ba, da,   mu0,   mu2, tri-bt dt    mu1   mu3   aa at pt pa gb gd gm K   


propbd = zeros(19*3,19);
gm = [ 1 3 5];
tic
for j = 1:3
gb = 1:0.5:10;
gd = 1:0.5:10;

[gb,gd] = meshgrid(gb,gd);


gm2 =  gm(j);

for i = 1:19
    aaa = i + 19*(j-1);
     parfor k = 1:19
         par2 = [32.6, 0.1, 0.067, 0.045, 11,  1/(22*1.2), 0.009*1.5, 0.1, .83,.25,.5, .5,1,1, gm2];
         par2(13) = gb(i,k); %use with the mesh
         par2(14) = gd(i,k);
         [t,y] = ode45(@(t,y)competition_ode(t,y,par2),tspan,IC);
         
         propbd(aaa,k) = y(end,2)/(y(end,2) + y(end,4));
         %answer should be proportion of one of adults (single values)
        
     end
    
end
end
toc


propdm = zeros(19*3,19);
gb = [ 1 3 5];
tic
for j = 1:3
gm = 1:0.5:10;
gd = 1:0.5:10;

[gm,gd] = meshgrid(gm,gd);


gb2 =  gb(j);

for i = 1:19
    aaa = i + 19*(j-1);
     parfor k = 1:19
         par2 = [32.6, 0.1, 0.067, 0.045, 11, 1/(22*1.2), 0.009*1.5, 0.1, .83,.25,.5, .5,gb2,1,1 ];
         par2(15) = gm(i,k); %use with the mesh
         par2(14) = gd(i,k);
         [t,y] = ode45(@(t,y)competition_ode(t,y,par2),tspan,IC);
         
         propdm(aaa,k) = y(end,2)/(y(end,2) + y(end,4));
         %answer should be proportion of one of adults (single values)
        
     end
    
end
end
toc

%

%% triseriatus high, treehold

propbmh2 = zeros(19*3,19);
gd = [ 1 3 5];
tic
for j = 1:3
gb = 1:0.5:10;
gm = 1:0.5:10;

[gb,gm] = meshgrid(gb,gm);


gd2 =  gd(j);

for i = 1:19
    aaa = i + 19*(j-1);
     parfor k = 1:19
         par2 = [32.6, 0.1, 0.067, 0.045, 11, 1/(22*2), 0.009*4, 0.1, .42,.73, .5, .5, 1,gd2, 1];
         par2(13) = gb(i,k); %use with the mesh
         par2(15) = gm(i,k);
         [t,y] = ode45(@(t,y)competition_ode(t,y,par2),tspan,IC);
         
         propbmh2(aaa,k) = y(end,2)/(y(end,2) + y(end,4));
         %answer should be proportion of one of adults (single values)
        
     end
    
end
end
toc
%
%


%par2 = [32.6, 0.1, 0.067, 0.045, 11, 1/(22*2), 0.009*4, 0.1, .83,.25,.5, .5,gb, gd, gm];
 % .     ba, da,   mu0,   mu2, tri-bt dt    mu1   mu3   aa at pt pa gb gd gm K   


propbdh2 = zeros(19*3,19);
gm = [ 1 3 5];
tic
for j = 1:3
gb = 1:0.5:10;
gd = 1:0.5:10;

[gb,gd] = meshgrid(gb,gd);


gm2 =  gm(j);

for i = 1:19
    aaa = i + 19*(j-1);
     parfor k = 1:19
         par2 = [32.6, 0.1, 0.067, 0.045, 11, 1/(22*2), 0.009*4, 0.1, .42,.73,.5, .5,1,1, gm2];
         par2(13) = gb(i,k); %use with the mesh
         par2(14) = gd(i,k);
         [t,y] = ode45(@(t,y)competition_ode(t,y,par2),tspan,IC);
         
         propbdh2(aaa,k) = y(end,2)/(y(end,2) + y(end,4));
         %answer should be proportion of one of adults (single values)
        
     end
    
end
end
toc


propdmh2 = zeros(19*3,19);
gb = [ 1 3 5];
tic
for j = 1:3
gm = 1:0.5:10;
gd = 1:0.5:10;

[gm,gd] = meshgrid(gm,gd);


gb2 =  gb(j);

for i = 1:19
    aaa = i + 19*(j-1);
     parfor k = 1:19
         par2 = [32.6, 0.1, 0.067, 0.045, 11, 1/(22*2), 0.009*4, 0.1, .42,.73,.5, .5,gb2,1,1 ];
         par2(15) = gm(i,k); %use with the mesh
         par2(14) = gd(i,k);
         [t,y] = ode45(@(t,y)competition_ode(t,y,par2),tspan,IC);
         
         propdmh2(aaa,k) = y(end,2)/(y(end,2) + y(end,4));
         %answer should be proportion of one of adults (single values)
        
     end
    
end
end
toc


%% triseratius high, treehole
propbm2 = zeros(19*3,19);
gd = [ 1 3 5];
tic
for j = 1:3
gb = 1:0.5:10;
gm = 1:0.5:10;

[gb,gm] = meshgrid(gb,gm);


gd2 =  gd(j);

for i = 1:19
    aaa = i + 19*(j-1);
     parfor k = 1:19
         par2 = [32.6, 0.1, 0.067, 0.045, 11,  1/(22*1.2), 0.009*1.5, 0.1, .42,.73,.5, .5,1,gd2, 1];
         par2(13) = gb(i,k); %use with the mesh
         par2(15) = gm(i,k);
         [t,y] = ode45(@(t,y)competition_ode(t,y,par2),tspan,IC);
         
         propbm2(aaa,k) = y(end,2)/(y(end,2) + y(end,4));
         %answer should be proportion of one of adults (single values)
        
     end
    
end
end
toc
%
%


%par2 = [32.6, 0.1, 0.067, 0.045, 11, 1/(22*2), 0.009*4, 0.1, .83,.25,.5, .5,gb, gd, gm];
 % .     ba, da,   mu0,   mu2, tri-bt dt    mu1   mu3   aa at pt pa gb gd gm K   


propbd2 = zeros(19*3,19);
gm = [ 1 3 5];
tic
for j = 1:3
gb = 1:0.5:10;
gd = 1:0.5:10;

[gb,gd] = meshgrid(gb,gd);


gm2 =  gm(j);

for i = 1:19
    aaa = i + 19*(j-1);
     parfor k = 1:19
         par2 = [32.6, 0.1, 0.067, 0.045, 11,  1/(22*1.2), 0.009*1.5, 0.1, .42,.73,.5, .5,1,1, gm2];
         par2(13) = gb(i,k); %use with the mesh
         par2(14) = gd(i,k);
         [t,y] = ode45(@(t,y)competition_ode(t,y,par2),tspan,IC);
         
         propbd2(aaa,k) = y(end,2)/(y(end,2) + y(end,4));
         %answer should be proportion of one of adults (single values)
        
     end
    
end
end
toc


final_populationbm2 = zeros(57,4);
propgbm2 = zeros(19*3,19);
gd = [ 1 3 5];
for j = 1:3
gb = 1:0.5:10;
gm = 1:0.5:10;

[gb,gm] = meshgrid(gb,gm);


par2(15) = gd(j);

for i = 1:19
    
     for k = 1:19
         par2(14) = gb(i,k); %use with the mesh
         par2(16) = gm(i,k);
         [t,y] = ode45(@(t,y)competition_ode(t,y,par2),tspan,IC);
         final_populationbm2(i + 19*(j-1),:) = y(end,:); 
         propgbm2(i+ 19*(j-1),k) = final_populationbm2(i+ 19*(j-1),2)/(final_populationbm2(i+ 19*(j-1),2) + final_populationbm2(i+ 19*(j-1),4));
         %answer should be proportion of one of adults (single values)
        
     end
    
end
end
%% Figure 3


h2 = figure;

subplot(6,2,1)
contourf(propdmh2(1:19,:)',[-0.1 .01 .2 .4 .6 .8 .99],'ShowText','on', 'LineWidth',2)

%title('a')
%ylabel('Effect on Mortality (\gamma_{ma})')
%xlabel('Effect on Development Time (\gamma_{da})')


caxis([-0.1 1]) %Keep this as is, it's what makes the seven distinct colors
set(gca, 'XTick',  -5, 'XTickLabel',  2:2:10)

set(gca, 'YTick',  4:4:20, 'YTickLabel',  2:2:10)
set(gca, 'FontSize', 16)
axis([1,19,1,19])

subplot(6,2,2)
contourf(propdmh(1:19,:)',[-0.1 .01 .2 .4 .6 .8 .99],'ShowText','on', 'LineWidth',2)

%title('a')
%ylabel('Effect on Mortality (\gamma_{ma})')
%xlabel('Effect on Development Time (\gamma_{da})')


caxis([-0.1 1]) %Keep this as is, it's what makes the seven distinct colors
set(gca, 'XTick',  -5, 'XTickLabel',  2:2:10)

set(gca, 'YTick',  -5, 'YTickLabel',  2:2:10)
set(gca, 'FontSize', 16)
axis([1,19,1,19])
%


subplot(6,2,3)
contourf(propdm2(1:19,:)',[-0.1 .01 .2 .4 .6 .8 .99],'ShowText','on', 'LineWidth',2)

%title('a')
%ylabel('Effect on Mortality (\gamma_{ma})')
%xlabel('Effect on Development Time (\gamma_{da})')


caxis([-0.1 1]) %Keep this as is, it's what makes the seven distinct colors
set(gca, 'XTick',  4:4:20, 'XTickLabel',  2:2:10)

set(gca, 'YTick',  4:4:20, 'YTickLabel',  2:2:10)
set(gca, 'FontSize', 16)
axis([1,19,1,19])

subplot(6,2,4)
contourf(propdm(1:19,:)',[-0.1 .01 .2 .4 .6 .8 .99],'ShowText','on', 'LineWidth',2)

%title('a')
%ylabel('Effect on Mortality (\gamma_{ma})')
%xlabel('Effect on Development Time (\gamma_{da})')


caxis([-0.1 1]) %Keep this as is, it's what makes the seven distinct colors
set(gca, 'YTick',  -5, 'YTickLabel',  2:2:10)

set(gca, 'XTick',  4:4:20, 'XTickLabel',  2:2:10)
set(gca, 'FontSize', 16)
axis([1,19,1,19])
set(gcf,'Position', [ 440    78   572   720])
annotation(h2,'doublearrow',[0.52 0.52],...
    [0.95 0.67],'LineWidth',2,'Head2Width',10,...
    'Head2Style','hypocycloid',...
    'Head2Length',10,...
    'Head1Width',10,...
    'Head1Style','hypocycloid',...
    'Head1Length',10);

% Create textbox
annotation(h2,'textbox',...
    [0.695581280788177 0.78 0.2 0.05],...
    'String',{'\alpha_a > \alpha_t'},...
    'FontSize',15,...
    'FitBoxToText','off',...
    'EdgeColor','none');

% Create textbox
annotation(h2,'textbox',...
    [0.259620689655173 0.78 0.2 0.05],...
    'String','\alpha_a < \alpha_t',...
    'FontSize',15,...
    'FitBoxToText','off',...
    'EdgeColor','none');

% Create doublearrow
annotation(h2,'doublearrow',[0.11 0.92],...
    [0.8 0.8],'LineWidth',2,'Head2Width',10,...
    'Head2Style','hypocycloid',...
    'Head2Length',10,...
    'Head1Width',10,...
    'Head1Style','hypocycloid',...
    'Head1Length',10);


subplot(6,2,5)
contourf(propdmh2(20:38,:)',[-0.1 .01 .2 .4 .6 .8 .99],'ShowText','on', 'LineWidth',2)

%title('a')
%ylabel('Effect on Mortality (\gamma_{ma})')
%xlabel('Effect on Development Time (\gamma_{da})')


caxis([-0.1 1]) %Keep this as is, it's what makes the seven distinct colors
set(gca, 'XTick',  -5, 'XTickLabel',  2:2:10)

set(gca, 'YTick',  4:4:20, 'YTickLabel',  2:2:10)
set(gca, 'FontSize', 16)
axis([1,19,1,19])

subplot(6,2,6)
contourf(propdmh(20:38,:)',[-0.1 .01 .2 .4 .6 .8 .99],'ShowText','on', 'LineWidth',2)

%title('a')
%ylabel('Effect on Mortality (\gamma_{ma})')
%xlabel('Effect on Development Time (\gamma_{da})')


caxis([-0.1 1]) %Keep this as is, it's what makes the seven distinct colors
set(gca, 'XTick',  -5, 'XTickLabel',  2:2:10)

set(gca, 'YTick',  -5, 'YTickLabel',  2:2:10)
set(gca, 'FontSize', 16)
axis([1,19,1,19])
%


subplot(6,2,7)
contourf(propdm2(20:38,:)',[-0.1 .01 .2 .4 .6 .8 .99],'ShowText','on', 'LineWidth',2)

%title('a')
%ylabel('Effect on Mortality (\gamma_{ma})')
%xlabel('Effect on Development Time (\gamma_{da})')


caxis([-0.1 1]) %Keep this as is, it's what makes the seven distinct colors
set(gca, 'XTick',  4:4:20, 'XTickLabel',  2:2:10)

set(gca, 'YTick',  4:4:20, 'YTickLabel',  2:2:10)
set(gca, 'FontSize', 16)
axis([1,19,1,19])

subplot(6,2,8)
contourf(propdm(20:38,:)',[-0.1 .01 .2 .4 .6 .8 .99],'ShowText','on', 'LineWidth',2)

%title('a')
%ylabel('Effect on Mortality (\gamma_{ma})')
%xlabel('Effect on Development Time (\gamma_{da})')


caxis([-0.1 1]) %Keep this as is, it's what makes the seven distinct colors
set(gca, 'YTick',  -5, 'YTickLabel',  2:2:10)

set(gca, 'XTick',  4:4:20, 'XTickLabel',  2:2:10)
set(gca, 'FontSize', 16)
axis([1,19,1,19])
%


subplot(6,2,9)
contourf(propdmh2(39:end,:)',[-0.1 .01 .2 .4 .6 .8 .99],'ShowText','on', 'LineWidth',2)

%title('a')
%ylabel('Effect on Mortality (\gamma_{ma})')
%xlabel('Effect on Development Time (\gamma_{da})')


caxis([-0.1 1]) %Keep this as is, it's what makes the seven distinct colors
set(gca, 'XTick',  -5, 'XTickLabel',  2:2:10)

set(gca, 'YTick',  4:4:20, 'YTickLabel',  2:2:10)
set(gca, 'FontSize', 16)
axis([1,19,1,19])

subplot(6,2,10)
contourf(propdmh(39:end,:)',[-0.1 .01 .2 .4 .6 .8 .99],'ShowText','on', 'LineWidth',2)

%title('a')
%ylabel('Effect on Mortality (\gamma_{ma})')
%xlabel('Effect on Development Time (\gamma_{da})')


caxis([-0.1 1]) %Keep this as is, it's what makes the seven distinct colors
set(gca, 'XTick',  -5, 'XTickLabel',  2:2:10)

set(gca, 'YTick',  -5, 'YTickLabel',  2:2:10)
set(gca, 'FontSize', 16)
axis([1,19,1,19])
%


subplot(6,2,11)
contourf(propdm2(39:end,:)',[-0.1 .01 .2 .4 .6 .8 .99],'ShowText','on', 'LineWidth',2)

%title('a')
%ylabel('Effect on Mortality (\gamma_{ma})')
%xlabel('Effect on Development Time (\gamma_{da})')


caxis([-0.1 1]) %Keep this as is, it's what makes the seven distinct colors
set(gca, 'XTick',  4:4:20, 'XTickLabel',  2:2:10)

set(gca, 'YTick',  4:4:20, 'YTickLabel',  2:2:10)
set(gca, 'FontSize', 16)
axis([1,19,1,19])

subplot(6,2,12)
contourf(propdm(39:end,:)',[-0.1 .01 .2 .4 .6 .8 .99],'ShowText','on', 'LineWidth',2)

%title('a')
%ylabel('Effect on Mortality (\gamma_{ma})')
%xlabel('Effect on Development Time (\gamma_{da})')


caxis([-0.1 1]) %Keep this as is, it's what makes the seven distinct colors
set(gca, 'YTick',  -5, 'YTickLabel',  2:2:10)

set(gca, 'XTick',  4:4:20, 'XTickLabel',  2:2:10)
set(gca, 'FontSize', 16)
axis([1,19,1,19])
%
subplot(3,3,2)
get(gca, 'Position')
contourf(propdm(20:38,:)',[-0.1 .01 .2 .4 .6 .8 .99],'ShowText','on', 'LineWidth',2)

title('Effect on Development Time (\gamma_d)')

%
%title('b')
caxis([-0.1 1]) %Keep this as is, it's what makes the seven distinct colors
set(gca, 'XTick',  4:4:20, 'XTickLabel',  2:2:10)

set(gca,'Position', [0.3908   0.75    0.23    0.19]) % 0.6916   0.6    0.25   0.35
%set(gca,'Position', [0.3908    0.1722    0.25    0.7448]); %   0.1722    0.25   0.0800    0.6    0.25    0.35])
%get(gca, 'Position')
set(gca, 'YTick',  25, 'YTickLabel',  1)
set(gca, 'FontSize', 16)
axis([1,19,1,19])
%
subplot(3,3,3)
contourf(propdm(39:end,:)',[-0.1 .01 .2 .4 .6 .8 .99],'ShowText','on', 'LineWidth',2)
set(gca,'Position', [ 0.7    0.75    0.23    0.19])%  0.7   0.6    0.25   0.35])
%xlabel('Effect on Development Time (\gamma_d)')
set(gca, 'XTick',  4:4:20, 'XTickLabel',  2:2:10)
%title('c')
caxis([-0.1 1]) %Keep this as is, it's what makes the seven distinct colors


set(gca, 'YTick',  25, 'YTickLabel',  1)
set(gca, 'FontSize', 18)
%set(h2,'Position',[ 79         451        1201         347])
axis([1,19,1,19])

%% this is to find the pprc Fig. 4
%st1 = RandStream('mt19937ar','Seed',0, 'NormalTransform', 'Ziggurat');
%RandStream.setGlobalStream(st1)
%samp = 1e5;
%Par = lhsdesign(15,samp);
%
% order of parameters in bounds
% [beta_a, delta_a, mu_0, mu_2, beta_t, delta_t, mu_1, mu_3, alpha_a, alpha_t, p_t, p_a, gb, gd, gm]'

lb = [2.5, 1/45, 0.005, 0.01, 3, 1/55, 0.003, 0.03, 0.4, 0,0.2, 0.4, 1, 1, 1 ]';

ub = [56, 1/9, 0.4, 0.065, 26, 1/13, 0.0165, 0.1, 1, 0.75, 0.6, 0.55, 2, 2, 16]';

par200 = bsxfun(@plus, lb, bsxfun(@times, Par, (ub-lb))); 
%
parb = par200';
parb(:,2) = 1./parb(:,2);
parb(:,6) = 1./parb(:,6);
rho = zeros(12,1);
p = zeros(12,1);
for i = 1:12
  [rho(i),p(i)]=partialcorr(parb(:,i),c1,parb(:,[1:(i-1), (i+1):12]),'type','Spearman');
end

% parb = par4';
% parb(:,2) = 1./parb(:,2);
% parb(:,6) = 1./parb(:,6);
% %pargb = parg';
rhog = zeros(15,1);
pg = zeros(15,1);
for i = 1:15
  [rhog(i),pg(i)]=partialcorr(parb(:,i),c4,parb(:,[1:(i-1), (i+1):15]),'type','Spearman');
end
% We reorder then so that parameters are in order of parasitism
r1 = rho([ 1:4, 9, 12]);
r2 = rho([ 5:8, 10, 11]);
p1 = p([ 1:4, 9, 12]);
p2 = p([ 5:8, 10, 11]);

s = {'\beta_a', '\delta_a', '\mu_{La}', '\mu_{Aa}', '\beta_t', '\delta_t', '\mu_{Lt}', '\mu_{At}', '\alpha_a', '\alpha_t', '\rho_t', '\rho_a', '\gamma_{ba}', '\gamma_{da}', '\gamma_{ma}'};

s2 = s([ 5:8, 10, 11]);
s1 = s( [1:4, 9, 12]);

rga = rhog(13:15);
rg1 = rhog([ 1:4, 9, 12]);
rg2 = rhog([ 5:8, 10, 11]);
pga = pg(13:15);
pg1 = pg([ 1:4, 9, 12]);
pg2 = pg([ 5:8, 10, 11]);


sg2 = s([ 5:8, 10, 11]);
sg1 = s( [1:4, 9, 12:15]);
%
[~,b] = sort(rg1);
subplot(2,1,1)
bar(1:6,r1(b), 'FaceColor', [ 0.8500    0.3250    0.0980])
hold on
[~,b2] = sort(rg2);
bar(12:17, r2(b2), 'FaceColor', [ 0    0.4470    0.7410])
axis([0.5, 17.5, -0.8 , 1])
hold on
p1a = find(p1(b) < 0.00001);
plot(p1a + .1 , r1(b(p1a))+sign(r1(b(p1a))).*.02,'*', 'Color', [ 0    0.4470    0.7410])
plot(p1a - .1 , r1(b(p1a))+sign(r1(b(p1a))).*.02,'*', 'Color', [ 0    0.4470    0.7410])


set(gca, 'FontSize', 18)
p1a = find(p2(b2) < 0.00001);
plot(p1a + .1 +11, r2(b2(p1a))+sign(r2(b2(p1a))).*.02,'*', 'Color', [ 0    0.4470    0.7410])
plot(p1a - .1 + 11, r2(b2(p1a))+sign(r2(b2(p1a))).*.02,'*', 'Color', [ 0    0.4470    0.7410])

set(gca, 'XTick', [1:6, 12:17], 'XTickLabel', [ s1(b), s2(b2)] )
set(gca,'Position', [0.090    0.5838    0.8350    0.3412])

subplot(2,1,2)


bar(1:6, rg1(b), 'FaceColor', [ 0.8500    0.3250    0.0980])

hold on

bar(12:17, rg2(b2), 'FaceColor', [ 0    0.4470    0.7410])
axis([0.5, 17.5, -0.8 , 1])
hold on
%
bar(8:10, rhog(13:15), 'FaceColor', [  0.4940    0.1840    0.5560])
%


set(gca, 'FontSize', 18)
set(gca, 'XTick', [1:6, 8:10, 12:17], 'XTickLabel', [ s1(b),s([13, 14, 15]), s2(b2)] )
plot([8:10] + .1 , rhog(13:15)+sign(rhog(13:15)).*.02,'*', 'Color', [ 0    0.4470    0.7410])
plot([8:10] - .1, rhog(13:15)+sign(rhog(13:15)).*.02,'*', 'Color', [ 0    0.4470    0.7410])


%
p1a = find(pg1(b) < 0.00001);
plot(p1a + .1, rg1(b(p1a))+sign(rg1(b(p1a))).*.02,'*', 'Color', [ 0    0.4470    0.7410])
plot(p1a - .1, rg1(b(p1a))+sign(rg1(b(p1a))).*.02,'*', 'Color', [ 0    0.4470    0.7410])
%plot(8, rho(12)+ .01,'*', 'Color', [ 0    0.4470    0.7410])


set(gca, 'FontSize', 18)
set(gca,'Position', [0.090    0.1100    0.8350    0.3412])
p1a = find(pg2(b2) < 0.00001);
plot(p1a + .1 +11, rg2(b2(p1a))+sign(rg2(b2(p1a))).*.02,'*', 'Color', [ 0    0.4470    0.7410])
plot(p1a - .1+11, rg2(b2(p1a))+sign(rg2(b2(p1a))).*.02,'*', 'Color', [ 0    0.4470    0.7410])
set(gcf,'Position', [ 113   227   839   571])

%%

% this is to find the pprc for HIGH

%c2 = final_populationth(:,2)./((final_populationth(:,2) + final_populationth(:,4)));
% st1 = RandStream('mt19937ar','Seed',0, 'NormalTransform', 'Ziggurat');
%RandStream.setGlobalStream(st1)
%samp = 1e5;
%Par = lhsdesign(15,samp);

% order of parameters in bounds
% [beta_a, delta_a, mu_0, mu_2, beta_t, delta_t, mu_1, mu_3, alpha_a, alpha_t, p_t, p_a, gb, gd, gm]'

lb = [2.5, 1/45, 0.005, 0.01, 3, 1/90, 0.008, 0.03, 0.4, 0,0.2, 0.4, 1, 1, 1 ]';

ub = [56, 1/9, 0.4, 0.065, 26, 1/21, 0.044, 0.1, 1, 0.75, 0.6, 0.55, 2, 2, 16]';

par200 = bsxfun(@plus, lb, bsxfun(@times, Par, (ub-lb))); 
 %
parb = par200';
parb(:,2) = 1./parb(:,2);
parb(:,6) = 1./parb(:,6);
rho = zeros(12,1);
p = zeros(12,1);
for i = 1:12
  [rho(i),p(i)]=partialcorr(parb(:,i),c2,parb(:,[1:(i-1), (i+1):12]),'type','Spearman');
end


%pargb = parg';
rhog = zeros(15,1);
pg = zeros(15,1);
for i = 1:15
  [rhog(i),pg(i)]=partialcorr(parb(:,i),c3,parb(:,[1:(i-1), (i+1):15]),'type','Spearman');
end
%
% We reorder then so that parameters are in order of parasitism
r1 = rho([ 1:4, 9, 12]);
r2 = rho([ 5:8, 10, 11]);
p1 = p([ 1:4, 9, 12]);
p2 = p([ 5:8, 10, 11]);

s = {'\beta_a', '\delta_a', '\mu_{La}', '\mu_{Aa}', '\beta_t', '\delta_t', '\mu_{Lt}', '\mu_{At}', '\alpha_a', '\alpha_t', '\rho_t', '\rho_a', '\gamma_{ba}', '\gamma_{da}', '\gamma_{ma}'};

s2 = s([ 5:8, 10, 11]);
s1 = s( [1:4, 9, 12]);

rga = rhog(13:15);
rg1 = rhog([ 1:4, 9, 12]);
rg2 = rhog([ 5:8, 10, 11]);
pga = pg(13:15);
pg1 = pg([ 1:4, 9, 12]);
pg2 = pg([ 5:8, 10, 11]);


sg2 = s([ 5:8, 10, 11]);
sg1 = s( [1:4, 9, 12:15]);
%
[~,b] = sort(rg1);
subplot(2,1,1)
bar(1:6,r1(b), 'FaceColor', [ 0.8500    0.3250    0.0980])
hold on
[~,b2] = sort(rg2);
bar(12:17, r2(b2), 'FaceColor', [ 0    0.4470    0.7410])
%axis([0.5, 17.5, -0.8 , 1])
hold on
p1a = find(p1(b) < 0.00001);
plot(p1a + .1 , r1(b(p1a))+sign(r1(b(p1a))).*.02,'*', 'Color', [ 0    0.4470    0.7410])
plot(p1a - .1 , r1(b(p1a))+sign(r1(b(p1a))).*.02,'*', 'Color', [ 0    0.4470    0.7410])


set(gca, 'FontSize', 18)
p1a = find(p2(b2) < 0.00001);
plot(p1a + .1 +11, r2(b2(p1a))+sign(r2(b2(p1a))).*.02,'*', 'Color', [ 0    0.4470    0.7410])
plot(p1a - .1 + 11, r2(b2(p1a))+sign(r2(b2(p1a))).*.02,'*', 'Color', [ 0    0.4470    0.7410])

set(gca, 'XTick', [1:6, 12:17], 'XTickLabel', [ s1(b), s2(b2)] )
set(gca,'Position', [0.090    0.5838    0.8350    0.3412])

subplot(2,1,2)


bar(1:6, rg1(b), 'FaceColor', [ 0.8500    0.3250    0.0980])

hold on

bar(12:17, rg2(b2), 'FaceColor', [ 0    0.4470    0.7410])
%axis([0.5, 17.5, -0.8 , 1])
hold on
%
bar(8:10, rhog(13:15), 'FaceColor', [  0.4940    0.1840    0.5560])
%


set(gca, 'FontSize', 18)
set(gca, 'XTick', [1:6, 8:10, 12:17], 'XTickLabel', [ s1(b),s([13, 14, 15]), s2(b2)] )
plot([8:10] + .1 , rhog(13:15)+sign(rhog(13:15)).*.02,'*', 'Color', [ 0    0.4470    0.7410])
plot([8:10] - .1, rhog(13:15)+sign(rhog(13:15)).*.02,'*', 'Color', [ 0    0.4470    0.7410])


%
p1a = find(pg1(b) < 0.00001);
plot(p1a + .1, rg1(b(p1a))+sign(rg1(b(p1a))).*.02,'*', 'Color', [ 0    0.4470    0.7410])
plot(p1a - .1, rg1(b(p1a))+sign(rg1(b(p1a))).*.02,'*', 'Color', [ 0    0.4470    0.7410])
%plot(8, rho(12)+ .01,'*', 'Color', [ 0    0.4470    0.7410])


set(gca, 'FontSize', 18)
set(gca,'Position', [0.090    0.1100    0.8350    0.3412])
p1a = find(pg2(b2) < 0.00001);
plot(p1a + .1 +11, rg2(b2(p1a))+sign(rg2(b2(p1a))).*.02,'*', 'Color', [ 0    0.4470    0.7410])
plot(p1a - .1+11, rg2(b2(p1a))+sign(rg2(b2(p1a))).*.02,'*', 'Color', [ 0    0.4470    0.7410])
set(gcf,'Position', [ 113   227   839   571])
